# Supplementary material for: Application of a Receptor-Binding-Domain-Based Simple Immunoassay for Assessing Humoral Immunity against Emerging SARS-CoV-2 Virus Variants
Source: Biomedicines. 2023 Dec 1;11(12):3193. doi: 10.3390/biomedicines11123193 (PMC10740953; doi:10.3390/biomedicines11123193)
Supplement: Supplementary file 1 [file biomedicines-11-03193-s001.zip]

Archive with 1 entries (1 files):
- biomedicines-2708941-supplementary.pdf
